# Supplementary material for: Structure–Activity Relationships of Hemocompatible Cationic 6-Azaindole Pyridinium Salts: Antimicrobial and Anticancer Activity
Source: Molecules. 2026 Apr 7;31(7):1220. doi: 10.3390/molecules31071220 (PMC13074213; doi:10.3390/molecules31071220)
Supplement: Supplementary file 1 [file molecules-31-01220-s001.zip]

Archive with 1 entries (1 files):
- molecules-4212574-supplementary.pdf
